# Supplementary material for: Moderating effect of APOE ε4 on the association of sleep disturbance and amyloid-β pathology among cognitively normal older adults
Source: Front Aging Neurosci. 2025 Sep 17;17:1627774. doi: 10.3389/fnagi.2025.1627774 (PMC12484148; doi:10.3389/fnagi.2025.1627774)
Supplement: Supplementary file 1 [file Table_1.XLSX]

## Sheet: Table_S1
Table_S1. Demographic Characteristics of sleep disturbance
Variable	Overall (n = 1000)	No sleep disturbance (n = 866)	Sleep disturbance (n = 134)	p
Age, years, mean (SD)	71.9（6.26）	71.92（6.36）	71.78 (5.61)	0.806
Sex, number of males (%)	461 (46.1)	420 (48.5)	41 (30.6)	<0.001
Years of education, mean (SD)	16.79 (2.48)	16.88 (2.48)	16.25 (2.45)	0.006
Married states, married (%)	718 (71.8)	610 (70.4)	108 (80.6)	0.015
APOE ε4 carriers (%)
APOE ε4-	866 (86.6)	601(69.4)	93(69.4)	0.999
APOE ε4+	134 (13.4)	265 (30.6)	41(30.6)
MMSE, score (SD)	29.04 (1.42)	29.03 (1.46)	29.07(1.17)	0.742
Abbreviations: APOE, apolipoprotein E; APOE ε4-, APOE ε4 negative; APOE ε4+, APOE ε4 positive; MMSE, Mini-Mental State Examination; SD, standard deviation.

## Sheet: Table_S2
Table_S2. Regional brain Aβ deposition comparison between individuals with and without sleep disturbances
Regions	Overall	No sleep	Sleep	p a	Linear regression
		disturbance	disturbance		β	SE	p b
Anterior Corpus Callosum	1.40 (0.18)	1.39 (0.18)	1.42 (0.18)	0.151	0.026	0.017	0.115
Central Corpus Callosum	1.32 (0.16)	1.31 (0.16)	1.35 (0.17)	0.019	0.028	0.015	0.055
Mid-Anterior Corpus Callosum	1.25 (0.17)	1.24 (0.17)	1.27 (0.18)	0.109	0.023	0.015	0.129
Mid-Posterior Corpus Callosum	1.23 (0.18)	1.22 (0.17)	1.26 (0.19)	0.018	0.029	0.016	0.062
Posterior Corpus Callosum	1.61 (0.19)	1.61 (0.19)	1.64 (0.18)	0.08	0.022	0.018	0.212
Left Banks of Superior Temporal Sulcus	1.31 (0.19)	1.30 (0.19)	1.34 (0.20)	0.044	0.029	0.018	0.109
Left Caudal Anterior Cingulate	1.22 (0.17)	1.21 (0.17)	1.24 (0.19)	0.137	0.022	0.016	0.165
Left Caudal Middle Frontal	1.13 (0.16)	1.13 (0.16)	1.15 (0.18)	0.308	0.01	0.015	0.514
Left Cuneus	1.12 (0.12)	1.11 (0.12)	1.14 (0.14)	0.013	0.024	0.012	0.04
Left Entorhinal Cortex	0.91 (0.08)	0.91 (0.08)	0.92 (0.09)	0.114	0.009	0.008	0.215
Left Frontal Pole	0.90 (0.19)	0.89 (0.18)	0.92 (0.21)	0.164	0.01	0.017	0.556
Left Fusiform Gyrus	1.11 (0.13)	1.11 (0.13)	1.12 (0.14)	0.226	0.004	0.012	0.753
Left Inferior Parietal	1.12 (0.17)	1.11 (0.17)	1.14 (0.19)	0.073	0.018	0.016	0.252
Left Inferior Temporal	1.08 (0.15)	1.08 (0.15)	1.10 (0.16)	0.366	0.003	0.014	0.857
Left Insula	1.10 (0.12)	1.10 (0.12)	1.11 (0.14)	0.299	0.011	0.012	0.321
Left Isthmus Cingulate	1.21 (0.16)	1.21 (0.15)	1.23 (0.17)	0.096	0.017	0.015	0.252
Left Lateral Occipital	1.10 (0.15)	1.09 (0.15)	1.12 (0.16)	0.087	0.014	0.014	0.32
Left Lateral Orbitofrontal	1.18 (0.15)	1.17 (0.15)	1.19 (0.18)	0.221	0.012	0.014	0.384
Left Lingual Gyrus	1.07 (0.12)	1.06 (0.11)	1.09 (0.14)	0.01	0.017	0.011	0.098
Left Medial Orbitofrontal	1.08 (0.17)	1.07 (0.16)	1.09 (0.20)	0.346	0.013	0.016	0.428
Left Middle Temporal	1.05 (0.15)	1.04 (0.15)	1.05 (0.17)	0.444	0.001	0.014	0.969
Left Paracentral Lobule	1.16 (0.14)	1.15 (0.13)	1.18 (0.16)	0.063	0.018	0.013	0.167
Left Parahippocampal	0.98 (0.10)	0.98 (0.10)	0.99 (0.10)	0.452	0.003	0.009	0.727
Left Pars Opercularis	1.13 (0.16)	1.13 (0.15)	1.15 (0.18)	0.244	0.012	0.015	0.42
Left Pars Orbitalis	1.07 (0.17)	1.07 (0.16)	1.08 (0.19)	0.383	0.004	0.015	0.798
Left Pars Triangularis	1.14 (0.16)	1.14 (0.16)	1.15 (0.18)	0.377	0.007	0.015	0.633
Left Pericalcarine	1.27 (0.15)	1.26 (0.15)	1.30 (0.18)	0.01	0.027	0.014	0.059
Left Postcentral Gyrus	1.03 (0.12)	1.03 (0.12)	1.05 (0.13)	0.1	0.012	0.011	0.299
Left Posterior Cingulate	1.22 (0.18)	1.21 (0.18)	1.24 (0.20)	0.079	0.025	0.017	0.132
Left Precentral Gyrus	1.11 (0.11)	1.11 (0.11)	1.13 (0.13)	0.097	0.014	0.011	0.185
Left Precuneus	1.18 (0.19)	1.17 (0.18)	1.21 (0.22)	0.049	0.029	0.018	0.104
Left Rostral Anterior Cingulate	1.15 (0.18)	1.15 (0.17)	1.17 (0.21)	0.144	0.019	0.017	0.261
Left Rostral Middle Frontal	1.10 (0.19)	1.10 (0.18)	1.12 (0.21)	0.223	0.012	0.017	0.502
Left Superior Frontal	1.05 (0.15)	1.05 (0.15)	1.07 (0.17)	0.162	0.016	0.014	0.28
Left Superior Parietal	1.06 (0.15)	1.06 (0.15)	1.09 (0.17)	0.007	0.03	0.014	0.033
Left Superior Temporal	1.03 (0.13)	1.03 (0.13)	1.04 (0.14)	0.475	0.003	0.013	0.828
Left Supramarginal	1.11 (0.16)	1.11 (0.16)	1.12 (0.17)	0.218	0.009	0.015	0.57
Left Temporal Pole	0.93 (0.11)	0.93 (0.11)	0.94 (0.13)	0.343	0.005	0.01	0.618
Left Transverse Temporal	1.11 (0.14)	1.11 (0.14)	1.13 (0.15)	0.231	0.012	0.013	0.375
Right Banks of Superior Temporal Sulcus	1.33 (0.19)	1.33 (0.18)	1.34 (0.20)	0.385	0.008	0.017	0.63
Right Caudal Anterior Cingulate	1.18 (0.17)	1.18 (0.17)	1.19 (0.19)	0.509	0.012	0.016	0.459
Right Caudal Middle Frontal	1.13 (0.16)	1.12 (0.16)	1.14 (0.17)	0.468	0.008	0.015	0.576
Right Cuneus	1.09 (0.13)	1.09 (0.13)	1.10 (0.12)	0.324	0.005	0.012	0.703
Right Entorhinal Cortex	0.91 (0.09)	0.91 (0.09)	0.92 (0.10)	0.178	0.008	0.008	0.305
Right Frontal Pole	0.92 (0.19)	0.92 (0.19)	0.93 (0.20)	0.601	0	0.018	0.991
Right Fusiform Gyrus	1.10 (0.13)	1.10 (0.13)	1.11 (0.14)	0.867	-0.007	0.012	0.557
Right Inferior Parietal	1.12 (0.18)	1.12 (0.18)	1.12 (0.18)	0.698	-0.001	0.017	0.957
Right Inferior Temporal	1.09 (0.15)	1.09 (0.15)	1.09 (0.17)	0.888	-0.008	0.014	0.566
Right Insula	1.09 (0.13)	1.09 (0.12)	1.10 (0.15)	0.526	0.008	0.012	0.482
Right Isthmus Cingulate	1.21 (0.16)	1.21 (0.16)	1.22 (0.17)	0.37	0.009	0.015	0.539
Right Lateral Occipital	1.10 (0.15)	1.10 (0.15)	1.11 (0.15)	0.487	0	0.014	0.99
Right Lateral Orbitofrontal	1.19 (0.16)	1.18 (0.15)	1.20 (0.18)	0.199	0.017	0.014	0.239
Right Lingual Gyrus	1.06 (0.11)	1.06 (0.11)	1.06 (0.12)	0.366	0.002	0.01	0.848
Right Medial Orbitofrontal	1.09 (0.18)	1.09 (0.17)	1.11 (0.20)	0.244	0.019	0.017	0.249
Right Middle Temporal	1.06 (0.15)	1.06 (0.15)	1.06 (0.16)	0.911	-0.01	0.014	0.492
Right Paracentral Lobule	1.16 (0.14)	1.16 (0.14)	1.18 (0.16)	0.136	0.015	0.013	0.251
Right Parahippocampal	1.00 (0.10)	1.01 (0.10)	1.00 (0.11)	0.821	-0.005	0.009	0.629
Right Pars Opercularis	1.16 (0.16)	1.15 (0.16)	1.17 (0.18)	0.401	0.012	0.015	0.409
Right Pars Orbitalis	1.09 (0.17)	1.09 (0.17)	1.10 (0.19)	0.433	0.006	0.016	0.716
Right Pars Triangularis	1.15 (0.17)	1.15 (0.17)	1.16 (0.18)	0.503	0.006	0.016	0.686
Right Pericalcarine	1.24 (0.15)	1.24 (0.15)	1.26 (0.16)	0.165	0.011	0.014	0.418
Right Postcentral Gyrus	1.04 (0.13)	1.04 (0.12)	1.05 (0.13)	0.32	0.007	0.012	0.533
Right Posterior Cingulate	1.21 (0.18)	1.21 (0.18)	1.22 (0.20)	0.322	0.015	0.017	0.363
Right Precentral Gyrus	1.12 (0.12)	1.12 (0.12)	1.13 (0.13)	0.186	0.012	0.011	0.281
Right Precuneus	1.18 (0.19)	1.18 (0.19)	1.20 (0.21)	0.238	0.015	0.018	0.392
Right Rostral Anterior Cingulate	1.18 (0.18)	1.18 (0.18)	1.19 (0.21)	0.241	0.018	0.017	0.28
Right Rostral Middle Frontal	1.11 (0.19)	1.11 (0.19)	1.12 (0.21)	0.369	0.01	0.018	0.572
Right Superior Frontal	1.06 (0.16)	1.06 (0.16)	1.07 (0.17)	0.337	0.012	0.015	0.432
Right Superior Parietal	1.05 (0.15)	1.05 (0.15)	1.07 (0.16)	0.224	0.013	0.014	0.371
Right Superior Temporal	1.03 (0.13)	1.03 (0.13)	1.03 (0.15)	0.925	-0.004	0.012	0.764
Right Supramarginal	1.12 (0.16)	1.12 (0.16)	1.13 (0.17)	0.38	0.007	0.015	0.636
Right Temporal Pole	0.92 (0.12)	0.92 (0.11)	0.93 (0.13)	0.482	0.002	0.011	0.82
Right Transverse Temporal	1.09 (0.14)	1.09 (0.14)	1.10 (0.16)	0.616	0.005	0.013	0.726
Left Nucleus Accumbens	1.01 (0.16)	1.01 (0.15)	1.03 (0.18)	0.153	0.024	0.015	0.106
Left Amygdala	1.02 (0.09)	1.02 (0.08)	1.02 (0.09)	0.969	0	0.008	1
Left Caudate Nucleus	1.08 (0.12)	1.08 (0.12)	1.10 (0.14)	0.114	0.019	0.011	0.093
Left Cerebellar Cortex	0.88 (0.03)	0.88 (0.03)	0.88 (0.03)	0.289	0.001	0.002	0.779
Left Cerebellar White Matter	1.50 (0.10)	1.50 (0.10)	1.51 (0.09)	0.502	0.013	0.009	0.151
Left Cerebral White Matter	1.58 (0.14)	1.57 (0.13)	1.59 (0.15)	0.149	0.016	0.013	0.199
Left Choroid Plexus	0.89 (0.16)	0.89 (0.16)	0.91 (0.17)	0.363	0.008	0.014	0.591
Left Hippocampus	1.11 (0.09)	1.11 (0.09)	1.12 (0.10)	0.25	0.006	0.009	0.454
Left Inferior Lateral Ventricle	1.29 (0.15)	1.29 (0.15)	1.31 (0.17)	0.265	0.005	0.014	0.699
Left Lateral Ventricle	0.83 (0.17)	0.83 (0.17)	0.85 (0.17)	0.364	0.002	0.014	0.886
Left Globus Pallidus	1.54 (0.14)	1.54 (0.14)	1.55 (0.13)	0.819	0.012	0.013	0.356
Left Putamen	1.32 (0.12)	1.31 (0.12)	1.33 (0.13)	0.337	0.016	0.011	0.151
Left Thalamus Proper	1.20 (0.10)	1.20 (0.10)	1.20 (0.10)	0.619	0.004	0.009	0.672
Left Ventral Diencephalon	1.41 (0.10)	1.41 (0.11)	1.40 (0.09)	0.814	0.004	0.01	0.67
Optic Chiasm	0.64 (0.08)	0.64 (0.08)	0.64 (0.08)	0.958	-0.001	0.007	0.876
Right Nucleus Accumbens	1.03 (0.16)	1.03 (0.16)	1.05 (0.18)	0.227	0.023	0.015	0.134
Right Amygdala	1.02 (0.09)	1.02 (0.09)	1.03 (0.09)	0.752	0.005	0.008	0.534
Right Caudate Nucleus	1.10 (0.12)	1.10 (0.12)	1.12 (0.14)	0.06	0.025	0.012	0.034
Right Cerebellar Cortex	0.88 (0.03)	0.88 (0.03)	0.88 (0.02)	0.595	0	0.002	0.886
Right Cerebellar White Matter	1.52 (0.10)	1.52 (0.10)	1.52 (0.09)	0.859	0.006	0.009	0.511
Right Cerebral White Matter	1.58 (0.14)	1.58 (0.14)	1.59 (0.15)	0.337	0.012	0.013	0.343
Right Choroid Plexus	0.92 (0.14)	0.92 (0.14)	0.93 (0.15)	0.248	0.011	0.013	0.377
Right Hippocampus	1.12 (0.09)	1.12 (0.09)	1.12 (0.10)	0.61	0.001	0.008	0.899
Right Inferior Lateral Ventricle	1.25 (0.13)	1.25 (0.13)	1.26 (0.14)	0.273	0.009	0.012	0.452
Right Lateral Ventricle	0.85 (0.17)	0.85 (0.17)	0.86 (0.17)	0.226	0.006	0.014	0.655
Right Globus Pallidus	1.55 (0.13)	1.55 (0.14)	1.55 (0.13)	0.93	0.009	0.013	0.46
Right Putamen	1.32 (0.12)	1.32 (0.12)	1.33 (0.14)	0.425	0.015	0.012	0.196
Right Thalamus Proper	1.20 (0.10)	1.20 (0.10)	1.19 (0.09)	0.452	0.004	0.009	0.648
Right Ventral Diencephalon	1.40 (0.10)	1.40 (0.10)	1.39 (0.09)	0.816	0.004	0.01	0.641
White Matter Hypointensities	1.53 (0.17)	1.53 (0.17)	1.56 (0.18)	0.093	0.023	0.016	0.162
Abbreviations: APOE, apolipoprotein E; SUVR, Aβ positron emission tomographic standardized uptake value ratio. β = standardized regression coefficient; SE = standard error. Data presented as mean (standard error). Linear regression models examining effects of sleep disturbance (presence vs. absence) on brain Aβ deposition.
a: p values are the results of unpaired t tests.
b: p values are results of linear regression analyses.Models adjusted for age, sex, years of education, and marital status.

## Sheet: Table_S3
Table_S3 Associations Between Sleep Disturbance, APOE ε4 Status, and Their Interaction With Regional Brain Aβ deposition Across All Examined Brain Regions
Regions	Sleep disturbance				APOE ε4				Sleep disturbance * APOE ε4
	β	SE	p	q	β	SE	p	q	β	SE	p	q
Anterior Corpus Callosum	-0.08	0.048	0.095	0.732549	-0.092	0.041	0.026	0.191286	0.081	0.034	0.018	0.16855
Central Corpus Callosum	-0.061	0.046	0.183	0.732549	-0.048	0.037	0.19	0.334328	0.069	0.031	0.025	0.19864
Mid-Anterior Corpus Callosum	-0.136	0.047	0.004	0.076838	-0.115	0.041	0.005	0.064375	0.127	0.035	0.309	0.721
Mid-Posterior Corpus Callosum	-0.077	0.051	0.132	0.732549	-0.085	0.041	0.037	0.217444	0.075	0.034	0.00027	0.00556
Posterior Corpus Callosum	-0.019	0.047	0.693	0.985	-0.017	0.038	0.649	0.761966	0.032	0.032	0.309	0.721
Left Banks of Superior Temporal Sulcus	-0.046	0.056	0.409	0.92035	0.011	0.052	0.836	0.887711	0.059	0.045	0.186	0.65141
Left Caudal Anterior Cingulate	0.026	0.052	0.613	0.985	0.089	0.047	0.058	0.228071	-0.001	0.042	0.984	0.997
Left Caudal Middle Frontal	-0.004	0.05	0.943	0.985	0.067	0.045	0.138	0.28428	0.012	0.039	0.754	0.9408
Left Cuneus	-0.024	0.039	0.54	0.985	0.004	0.034	0.899	0.907814	0.037	0.03	0.211	0.65141
Left Entorhinal Cortex	-0.021	0.025	0.399	0.92035	-0.004	0.022	0.87	0.8961	0.024	0.02	0.234	0.65141
Left Frontal Pole	-0.019	0.056	0.735	0.985	0.077	0.05	0.123	0.275413	0.025	0.043	0.566	0.88783
Left Fusiform Gyrus	-0.048	0.039	0.21	0.732549	0.007	0.037	0.856	0.8961	0.041	0.032	0.202	0.65141
Left Inferior Parietal	0.001	0.05	0.985	0.985	0.067	0.045	0.138	0.28428	0.015	0.039	0.698	0.93369
Left Inferior Temporal	-0.043	0.043	0.318	0.857846	0.036	0.041	0.373	0.512253	0.037	0.035	0.296	0.721
Left Insula	-0.032	0.038	0.408	0.92035	0.016	0.036	0.651	0.761966	0.034	0.032	0.28	0.721
Left Isthmus Cingulate	-0.013	0.046	0.777	0.985	0.053	0.042	0.209	0.346016	0.025	0.037	0.504	0.88783
Left Lateral Occipital	0.012	0.044	0.787	0.985	0.056	0.04	0.16	0.310943	0.003	0.034	0.938	0.96614
Left Lateral Orbitofrontal	-0.033	0.048	0.497	0.985	0.037	0.045	0.404	0.533487	0.037	0.04	0.363	0.80647
Left Lingual Gyrus	-0.044	0.037	0.226	0.732549	-0.022	0.034	0.526	0.652747	0.048	0.031	0.122	0.50264
Left Medial Orbitofrontal	-0.005	0.054	0.926	0.985	0.078	0.05	0.121	0.275413	0.016	0.045	0.728	0.9373
Left Middle Temporal	-0.006	0.044	0.891	0.985	0.071	0.04	0.075	0.247844	0.007	0.035	0.841	0.9408
Left Paracentral Lobule	-0.023	0.042	0.584	0.985	0.016	0.036	0.664	0.768449	0.032	0.031	0.305	0.721
Left Parahippocampal	-0.021	0.028	0.45	0.92035	0.018	0.026	0.504	0.633073	0.02	0.023	0.385	0.80929
Left Pars Opercularis	-0.026	0.049	0.602	0.985	0.059	0.044	0.18	0.334328	0.025	0.039	0.522	0.88783
Left Pars Orbitalis	-0.016	0.049	0.747	0.985	0.056	0.043	0.195	0.334328	0.019	0.037	0.602	0.88783
Left Pars Triangularis	-0.072	0.049	0.138	0.732549	-0.052	0.045	0.252	0.387403	0.076	0.041	0.064	0.37405
Left Pericalcarine	0.021	0.035	0.537	0.985	0.057	0.031	0.062	0.228071	-0.006	0.025	0.804	0.9408
Left Postcentral Gyrus	-0.005	0.053	0.919	0.985	0.069	0.048	0.154	0.305038	0.026	0.042	0.537	0.88783
Left Posterior Cingulate	0.011	0.035	0.745	0.985	0.039	0.03	0.193	0.334328	0.003	0.026	0.901	0.94697
Left Precentral Gyrus	-0.014	0.058	0.81	0.985	0.059	0.053	0.266	0.397072	0.035	0.047	0.455	0.88783
Left Precuneus	-0.01	0.056	0.859	0.985	0.081	0.053	0.122	0.275413	0.025	0.047	0.597	0.88783
Left Rostral Anterior Cingulate	-0.025	0.055	0.652	0.985	0.076	0.051	0.134	0.28428	0.031	0.044	0.486	0.88783
Left Rostral Middle Frontal	0.014	0.047	0.759	0.985	0.082	0.043	0.058	0.228071	0.003	0.038	0.934	0.96614
Left Superior Frontal	0.013	0.046	0.782	0.985	0.054	0.041	0.184	0.334328	0.015	0.035	0.669	0.91876
Left Superior Parietal	-0.001	0.039	0.976	0.985	0.054	0.036	0.133	0.28428	0.004	0.031	0.886	0.9408
Left Superior Temporal	-0.006	0.046	0.898	0.985	0.068	0.042	0.105	0.275413	0.013	0.036	0.711	0.9373
Left Supramarginal	-0.018	0.035	0.595	0.985	0.013	0.032	0.682	0.780511	0.019	0.029	0.522	0.88783
Left Temporal Pole	-0.015	0.042	0.723	0.985	0.029	0.04	0.477	0.614138	0.022	0.035	0.541	0.88783
Left Transverse Temporal	-0.02	0.048	0.668	0.985	0.049	0.043	0.26	0.393824	0.027	0.038	0.481	0.88783
Right Banks of Superior Temporal Sulcus	-0.039	0.053	0.463	0.985	0.036	0.051	0.476	0.614138	0.038	0.044	0.381	0.80929
Right Caudal Anterior Cingulate	0.038	0.05	0.447	0.92035	0.128	0.047	0.006	0.068667	-0.017	0.04	0.666	0.91876
Right Caudal Middle Frontal	0.003	0.046	0.945	0.985	0.076	0.043	0.077	0.247844	0.006	0.036	0.867	0.9408
Right Cuneus	-0.018	0.034	0.603	0.985	0.029	0.031	0.355	0.494122	0.018	0.026	0.483	0.88783
Right Entorhinal Cortex	-0.035	0.026	0.177	0.732549	-0.011	0.023	0.625	0.748547	0.034	0.021	0.098	0.4635
Right Frontal Pole	-0.026	0.054	0.636	0.985	0.084	0.049	0.085	0.250143	0.022	0.042	0.597	0.88783
Right Fusiform Gyrus	-0.05	0.037	0.18	0.732549	0.021	0.035	0.549	0.668894	0.034	0.03	0.256	0.69389
Right Inferior Parietal	-0.006	0.049	0.9	0.985	0.087	0.047	0.062	0.228071	0.006	0.038	0.868	0.9408
Right Inferior Temporal	-0.052	0.043	0.229	0.732549	0.048	0.042	0.25	0.387403	0.036	0.036	0.315	0.721
Right Insula	-0.012	0.04	0.758	0.985	0.048	0.038	0.212	0.346016	0.017	0.034	0.604	0.88783
Right Isthmus Cingulate	-0.007	0.047	0.881	0.985	0.075	0.043	0.081	0.250143	0.015	0.037	0.692	0.93369
Right Lateral Occipital	-0.007	0.04	0.858	0.985	0.056	0.038	0.145	0.292843	0.007	0.031	0.823	0.9408
Right Lateral Orbitofrontal	-0.018	0.047	0.701	0.985	0.049	0.045	0.272	0.400229	0.029	0.04	0.469	0.88783
Right Lingual Gyrus	-0.033	0.033	0.319	0.857846	0.007	0.031	0.811	0.871208	0.028	0.027	0.311	0.721
Right Medial Orbitofrontal	0.014	0.054	0.794	0.985	0.103	0.051	0.043	0.2266	0.007	0.045	0.883	0.9408
Right Middle Temporal	-0.014	0.042	0.747	0.985	0.082	0.04	0.044	0.2266	0.005	0.034	0.882	0.9408
Right Paracentral Lobule	-0.021	0.041	0.614	0.985	0.037	0.038	0.323	0.462069	0.029	0.032	0.368	0.80647
Right Parahippocampal	-0.019	0.03	0.524	0.985	0.034	0.027	0.215	0.346016	0.012	0.024	0.608	0.88783
Right Pars Opercularis	0.003	0.049	0.949	0.97747	0.071	0.045	0.114	0.275413	0.009	0.04	0.818	0.9408
Right Pars Orbitalis	-0.01	0.051	0.849	0.97747	0.08	0.046	0.084	0.250143	0.014	0.04	0.725	0.9373
Right Pars Triangularis	0.01	0.048	0.842	0.97747	0.094	0.045	0.036	0.217444	0	0.038	0.997	0.997
Right Pericalcarine	-0.045	0.044	0.306	0.921579	-0.006	0.04	0.888	0.905584	0.044	0.034	0.194	0.65141
Right Postcentral Gyrus	0.01	0.036	0.792	0.97747	0.061	0.033	0.062	0.228071	0	0.027	0.994	0.997
Right Posterior Cingulate	0.004	0.052	0.944	0.97747	0.096	0.049	0.048	0.228071	0.012	0.042	0.782	0.9408
Right Precentral Gyrus	0.007	0.035	0.832	0.97747	0.042	0.031	0.174	0.331889	0.005	0.026	0.853	0.9408
Right Precuneus	-0.01	0.056	0.854	0.97747	0.082	0.052	0.116	0.275413	0.022	0.045	0.623	0.89124
Right Rostral Anterior Cingulate	0.003	0.055	0.959	0.97799	0.096	0.051	0.061	0.228071	0.015	0.045	0.746	0.9408
Right Rostral Middle Frontal	-0.02	0.055	0.719	0.97747	0.091	0.051	0.076	0.247844	0.026	0.044	0.56	0.88783
Right Superior Frontal	0.025	0.046	0.587	0.97747	0.106	0.043	0.014	0.131091	-0.008	0.037	0.841	0.9408
Right Superior Parietal	-0.014	0.044	0.748	0.97747	0.054	0.041	0.188	0.334328	0.023	0.035	0.518	0.88783
Right Superior Temporal	-0.012	0.04	0.761	0.97747	0.061	0.038	0.112	0.275413	0.008	0.033	0.807	0.9408
Right Supramarginal	-0.012	0.046	0.789	0.97747	0.067	0.043	0.118	0.275413	0.017	0.036	0.637	0.89878
Right Temporal Pole	-0.02	0.035	0.559	0.97747	0.019	0.032	0.552	0.668894	0.018	0.029	0.52	0.88783
Right Transverse Temporal	-0.05	0.042	0.235	0.834655	0.007	0.041	0.868	0.8961	0.043	0.036	0.23	0.65141
Left Nucleus Accumbens	0.018	0.05	0.718	0.97747	0.077	0.047	0.103	0.275413	0.007	0.042	0.875	0.9408
Left Amygdala	-0.031	0.025	0.222	0.834655	-0.006	0.023	0.812	0.871208	0.024	0.02	0.234	0.65141
Left Caudate Nucleus	-0.07	0.037	0.054	0.505636	-0.042	0.035	0.222	0.351785	0.069	0.031	0.026	0.19864
Left Cerebellar Cortex	0.017	0.007	0.019	0.217444	0.019	0.006	0.002	0.029429	-0.012	0.005	0.018	0.16855
Left Cerebellar White Matter	-0.022	0.026	0.401	0.97747	-0.052	0.023	0.022	0.188833	0.026	0.02	0.182	0.65141
Left Cerebral White Matter	-0.059	0.041	0.158	0.834655	-0.037	0.036	0.311	0.451169	0.058	0.032	0.068	0.37405
Left Choroid Plexus	-0.15	0.043	0.0005	0.012205	-0.126	0.037	0.00068	0.011656	0.12	0.032	0.00015	0.00386
Left Hippocampus	-0.057	0.026	0.027	0.2781	-0.049	0.023	0.034	0.217444	0.049	0.02	0.015	0.16855
Left Inferior Lateral Ventricle	-0.108	0.044	0.015	0.193125	-0.095	0.038	0.013	0.131091	0.087	0.034	0.01	0.12875
Left Lateral Ventricle	-0.182	0.042	2e-05	0.001679	-0.147	0.039	0.00016	0.006786	0.141	0.034	3e-05	0.00206
Left Globus Pallidus	-0.044	0.036	0.228	0.834655	-0.048	0.03	0.115	0.275413	0.042	0.026	0.099	0.4635
Left Putamen	-0.035	0.036	0.34	0.921579	-0.002	0.034	0.957	0.957	0.04	0.03	0.186	0.65141
Left Thalamus Proper	-0.027	0.025	0.28	0.921579	-0.006	0.023	0.802	0.871208	0.024	0.02	0.217	0.65141
Left Ventral Diencephalon	-0.042	0.026	0.106	0.727867	-0.05	0.022	0.024	0.190154	0.035	0.018	0.057	0.36694
Optic Chiasm	-0.024	0.023	0.289	0.921579	-0.006	0.021	0.768	0.859826	0.018	0.018	0.305	0.721
Right Nucleus Accumbens	0.016	0.05	0.744	0.97747	0.087	0.048	0.069	0.245069	0.007	0.042	0.864	0.9408
Right Amygdala	-0.008	0.026	0.744	0.97747	0.021	0.024	0.391	0.523026	0.011	0.021	0.599	0.88783
Right Caudate Nucleus	-0.036	0.037	0.334	0.921579	-0.009	0.035	0.8	0.871208	0.048	0.03	0.117	0.50213
Right Cerebellar Cortex	0.018	0.007	0.00635267	0.09348	0.022	0.006	0.0002	0.006786	-0.014	0.005	0.00353	0.05194
Right Cerebellar White Matter	-0.025	0.026	0.336	0.921579	-0.047	0.023	0.038	0.217444	0.023	0.019	0.22	0.65141
Right Cerebral White Matter	-0.054	0.041	0.184	0.834655	-0.025	0.036	0.485	0.616728	0.052	0.031	0.097	0.4635
Right Choroid Plexus	-0.134	0.038	0.000425084	0.012205	-0.12	0.034	0.00038	0.009477	0.112	0.029	0.00011	0.00378
Right Hippocampus	-0.046	0.026	0.075	0.594231	-0.029	0.023	0.198	0.334328	0.036	0.02	0.069	0.37405
Right Inferior Lateral Ventricle	-0.067	0.038	0.074	0.594231	-0.064	0.033	0.049	0.228071	0.058	0.028	0.035	0.24033
Right Lateral Ventricle	-0.171	0.042	5e-05	0.002508	-0.145	0.038	0.00014	0.006786	0.136	0.033	4e-05	0.00206
Right Globus Pallidus	-0.036	0.035	0.302	0.921579	-0.03	0.031	0.329	0.464205	0.035	0.026	0.174	0.65141
Right Putamen	-0.014	0.037	0.713	0.97747	0.032	0.036	0.378	0.512289	0.023	0.031	0.456	0.88783
Right Thalamus Proper	-0.007	0.024	0.757	0.97747	0.008	0.022	0.705	0.797967	0.009	0.018	0.612	0.88783
Right Ventral Diencephalon	-0.033	0.025	0.194	0.834655	-0.038	0.022	0.092	0.263222	0.029	0.018	0.117	0.50213
White Matter Hypointensities	-0.132	0.048	0.006	0.09348	-0.143	0.041	0.00046	0.009477	0.118	0.035	0.00075	0.01287
Abbreviations: APOE, apolipoprotein E; SUVR, Aβ positron emission tomographic standardized uptake value ratio. β = standardized regression coefficient; SE = standard error. Effects of sleep disturbance expressed for presence vs. absence of sleep disturbance. Effects of APOE ε4 expressed for presence vs. absence of APOE ε4 allele. Linear regression models adjusted for age, sex, years of education,…

## Sheet: Table_S4
Table_S4. Regional brain Aβ deposition comparison between individuals with and without sleep disturbances in APOE4 non-carriers
Regions	Overall	No sleep	Sleep	p a	Linear regression
		disturbance	disturbance		β	SE	p b	95% CI	q
Anterior Corpus Callosum	1.39 (0.18)	1.39 (0.19)	1.39 (0.17)	0.986	0.004	0.02	0.844	[-0.035, 0.043]	0.9581
Central Corpus Callosum	1.31 (0.16)	1.30 (0.16)	1.32 (0.17)	0.431	0.009	0.018	0.634	[-0.025, 0.043]	0.9174
Mid-Anterior Corpus Callosum	1.24 (0.17)	1.24 (0.17)	1.25 (0.18)	0.404	0.016	0.018	0.379	[-0.019, 0.051]	0.8787
Mid-Posterior Corpus Callosum	1.21 (0.17)	1.21 (0.17)	1.21 (0.16)	0.964	-0.011	0.019	0.559	[-0.048, 0.026]	0.9174
Posterior Corpus Callosum	1.61 (0.20)	1.61 (0.20)	1.62 (0.19)	0.732	-0.001	0.022	0.954	[-0.044, 0.042]	0.9826
Left Banks of Superior Temporal Sulcus	1.29 (0.17)	1.28 (0.18)	1.30 (0.17)	0.442	0.007	0.019	0.72	[-0.030, 0.044]	0.9368
Left Caudal Anterior Cingulate	1.19 (0.15)	1.19 (0.15)	1.21 (0.16)	0.21	0.021	0.017	0.215	[-0.012, 0.054]	0.6805
Left Caudal Middle Frontal	1.11 (0.15)	1.11 (0.15)	1.12 (0.16)	0.584	0.004	0.016	0.818	[-0.027, 0.035]	0.9547
Left Cuneus	1.10 (0.12)	1.10 (0.12)	1.12 (0.13)	0.247	0.01	0.013	0.451	[-0.016, 0.036]	0.8971
Left Entorhinal Cortex	0.90 (0.08)	0.90 (0.08)	0.91 (0.08)	0.677	0.002	0.009	0.819	[-0.016, 0.020]	0.9547
Left Frontal Pole	0.87 (0.17)	0.86 (0.17)	0.88 (0.18)	0.455	0.001	0.019	0.948	[-0.037, 0.039]	0.9826
Left Fusiform Gyrus	1.09 (0.12)	1.09 (0.12)	1.09 (0.11)	0.924	-0.011	0.013	0.404	[-0.037, 0.015]	0.8844
Left Inferior Parietal	1.09 (0.15)	1.09 (0.15)	1.11 (0.17)	0.206	0.009	0.017	0.585	[-0.025, 0.043]	0.9174
Left Inferior Temporal	1.06 (0.14)	1.06 (0.14)	1.06 (0.13)	0.984	-0.011	0.015	0.454	[-0.040, 0.018]	0.8971
Left Insula	1.08 (0.11)	1.08 (0.11)	1.08 (0.11)	0.98	0.001	0.012	0.962	[-0.023, 0.025]	0.9826
Left Isthmus Cingulate	1.19 (0.14)	1.18 (0.14)	1.20 (0.14)	0.349	0.007	0.016	0.643	[-0.024, 0.038]	0.9174
Left Lateral Occipital	1.08 (0.14)	1.08 (0.14)	1.10 (0.15)	0.174	0.009	0.015	0.543	[-0.021, 0.039]	0.9174
Left Lateral Orbitofrontal	1.15 (0.14)	1.15 (0.14)	1.16 (0.15)	0.813	-0.001	0.015	0.944	[-0.030, 0.028]	0.9826
Left Lingual Gyrus	1.06 (0.11)	1.05 (0.11)	1.07 (0.10)	0.325	0	0.012	0.985	[-0.024, 0.024]	0.985
Left Medial Orbitofrontal	1.05 (0.15)	1.05 (0.15)	1.05 (0.15)	0.674	0.006	0.017	0.701	[-0.028, 0.040]	0.9368
Left Middle Temporal	1.02 (0.14)	1.02 (0.14)	1.03 (0.15)	0.654	-0.004	0.016	0.791	[-0.036, 0.028]	0.9547
Left Paracentral Lobule	1.14 (0.13)	1.14 (0.12)	1.15 (0.15)	0.394	0.008	0.014	0.596	[-0.019, 0.035]	0.9174
Left Parahippocampal	0.97 (0.09)	0.97 (0.09)	0.97 (0.08)	0.973	-0.004	0.01	0.698	[-0.024, 0.016]	0.9368
Left Pars Opercularis	1.11 (0.14)	1.11 (0.14)	1.11 (0.15)	0.671	0.001	0.016	0.94	[-0.030, 0.032]	0.9826
Left Pars Orbitalis	1.04 (0.15)	1.04 (0.15)	1.05 (0.17)	0.845	-0.007	0.017	0.674	[-0.040, 0.026]	0.9351
Left Pars Triangularis	1.12 (0.15)	1.12 (0.15)	1.13 (0.16)	0.762	0	0.017	0.979	[-0.033, 0.033]	0.985
Left Pericalcarine	1.26 (0.14)	1.26 (0.14)	1.27 (0.14)	0.475	-0.002	0.016	0.909	[-0.034, 0.030]	0.9771
Left Postcentral Gyrus	1.02 (0.11)	1.01 (0.11)	1.03 (0.13)	0.129	0.011	0.012	0.385	[-0.012, 0.034]	0.8787
Left Posterior Cingulate	1.19 (0.16)	1.19 (0.16)	1.21 (0.17)	0.3	0.016	0.018	0.388	[-0.019, 0.051]	0.8787
Left Precentral Gyrus	1.10 (0.11)	1.10 (0.11)	1.11 (0.12)	0.218	0.011	0.012	0.359	[-0.013, 0.035]	0.8787
Left Precuneus	1.15 (0.17)	1.15 (0.17)	1.17 (0.18)	0.262	0.014	0.019	0.46	[-0.024, 0.052]	0.8992
Left Rostral Anterior Cingulate	1.12 (0.16)	1.12 (0.15)	1.13 (0.16)	0.428	0.011	0.017	0.519	[-0.022, 0.044]	0.9174
Left Rostral Middle Frontal	1.07 (0.17)	1.07 (0.16)	1.08 (0.18)	0.615	0.001	0.018	0.977	[-0.034, 0.036]	0.985
Left Superior Frontal	1.03 (0.14)	1.03 (0.14)	1.05 (0.14)	0.28	0.012	0.015	0.44	[-0.018, 0.042]	0.8915
Left Superior Parietal	1.04 (0.14)	1.04 (0.14)	1.07 (0.16)	0.045	0.02	0.016	0.19	[-0.011, 0.051]	0.6536
Left Superior Temporal	1.01 (0.12)	1.01 (0.12)	1.02 (0.12)	0.66	-0.001	0.014	0.942	[-0.029, 0.027]	0.9826
Left Supramarginal	1.08 (0.15)	1.08 (0.15)	1.09 (0.16)	0.431	0.001	0.017	0.952	[-0.033, 0.035]	0.9826
Left Temporal Pole	0.92 (0.10)	0.92 (0.10)	0.92 (0.10)	0.826	-0.003	0.012	0.814	[-0.027, 0.021]	0.9547
Left Transverse Temporal	1.10 (0.12)	1.10 (0.12)	1.11 (0.12)	0.576	0.006	0.014	0.682	[-0.021, 0.033]	0.9368
Right Banks of Superior Temporal Sulcus	1.30 (0.16)	1.30 (0.16)	1.31 (0.16)	0.969	-0.008	0.018	0.668	[-0.044, 0.028]	0.9344
Right Caudal Anterior Cingulate	1.15 (0.15)	1.15 (0.15)	1.16 (0.16)	0.458	0.016	0.017	0.345	[-0.018, 0.050]	0.8787
Right Caudal Middle Frontal	1.10 (0.14)	1.10 (0.14)	1.11 (0.14)	0.689	0.004	0.016	0.803	[-0.028, 0.036]	0.9547
Right Cuneus	1.08 (0.13)	1.08 (0.13)	1.08 (0.11)	0.72	-0.004	0.014	0.789	[-0.031, 0.023]	0.9547
Right Entorhinal Cortex	0.90 (0.08)	0.90 (0.09)	0.90 (0.08)	0.965	-0.001	0.01	0.915	[-0.021, 0.019]	0.9771
Right Frontal Pole	0.89 (0.17)	0.89 (0.17)	0.89 (0.18)	0.981	-0.007	0.019	0.709	[-0.044, 0.030]	0.9368
Right Fusiform Gyrus	1.09 (0.12)	1.09 (0.12)	1.08 (0.11)	0.452	-0.021	0.013	0.103	[-0.047, 0.005]	0.4952
Right Inferior Parietal	1.09 (0.15)	1.09 (0.15)	1.09 (0.16)	0.896	-0.007	0.017	0.67	[-0.040, 0.026]	0.9344
Right Inferior Temporal	1.06 (0.13)	1.06 (0.13)	1.05 (0.13)	0.449	-0.021	0.014	0.136	[-0.048, 0.006]	0.5701
Right Insula	1.08 (0.11)	1.08 (0.10)	1.08 (0.11)	0.991	0.003	0.012	0.816	[-0.021, 0.027]	0.9547
Right Isthmus Cingulate	1.18 (0.15)	1.18 (0.15)	1.19 (0.15)	0.667	0.003	0.016	0.846	[-0.028, 0.034]	0.9569
Right Lateral Occipital	1.08 (0.14)	1.08 (0.14)	1.09 (0.13)	0.713	-0.006	0.015	0.667	[-0.035, 0.023]	0.9344
Right Lateral Orbitofrontal	1.16 (0.14)	1.16 (0.13)	1.17 (0.14)	0.67	0.007	0.015	0.651	[-0.022, 0.036]	0.9332
Right Lingual Gyrus	1.04 (0.11)	1.04 (0.11)	1.04 (0.09)	0.964	-0.009	0.012	0.438	[-0.033, 0.015]	0.8908
Right Medial Orbitofrontal	1.06 (0.15)	1.06 (0.15)	1.07 (0.16)	0.426	0.017	0.017	0.329	[-0.016, 0.050]	0.8787
Right Middle Temporal	1.04 (0.13)	1.04 (0.13)	1.03 (0.13)	0.726	-0.014	0.015	0.338	[-0.043, 0.015]	0.8787
Right Paracentral Lobule	1.14 (0.12)	1.14 (0.12)	1.15 (0.13)	0.548	0.005	0.014	0.725	[-0.022, 0.032]	0.9368
Right Parahippocampal	0.99 (0.09)	0.99 (0.09)	0.98 (0.09)	0.531	-0.009	0.01	0.396	[-0.029, 0.011]	0.8792
Right Pars Opercularis	1.13 (0.14)	1.13 (0.14)	1.14 (0.15)	0.648	0.006	0.016	0.708	[-0.025, 0.037]	0.9368
Right Pars Orbitalis	1.06 (0.15)	1.06 (0.15)	1.07 (0.16)	0.76	-0.002	0.017	0.899	[-0.035, 0.031]	0.9727
Right Pars Triangularis	1.13 (0.15)	1.12 (0.15)	1.13 (0.16)	0.636	0.004	0.017	0.789	[-0.029, 0.037]	0.9547
Right Pericalcarine	1.23 (0.14)	1.23 (0.15)	1.23 (0.14)	0.8	-0.006	0.016	0.732	[-0.037, 0.025]	0.9445
Right Postcentral Gyrus	1.02 (0.11)	1.02 (0.11)	1.03 (0.12)	0.413	0.005	0.012	0.662	[-0.019, 0.029]	0.9344
Right Posterior Cingulate	1.18 (0.16)	1.18 (0.16)	1.19 (0.16)	0.577	0.01	0.018	0.561	[-0.025, 0.045]	0.9174
Right Precentral Gyrus	1.10 (0.11)	1.10 (0.11)	1.11 (0.12)	0.337	0.009	0.012	0.478	[-0.015, 0.033]	0.9037
Right Precuneus	1.15 (0.17)	1.15 (0.17)	1.16 (0.17)	0.54	0.005	0.019	0.804	[-0.032, 0.042]	0.9547
Right Rostral Anterior Cingulate	1.15 (0.15)	1.14 (0.15)	1.16 (0.16)	0.496	0.012	0.017	0.468	[-0.022, 0.046]	0.9037
Right Rostral Middle Frontal	1.08 (0.16)	1.08 (0.16)	1.08 (0.17)	0.783	0.001	0.018	0.941	[-0.035, 0.037]	0.9826
Right Superior Frontal	1.03 (0.14)	1.03 (0.14)	1.04 (0.14)	0.378	0.012	0.016	0.451	[-0.020, 0.044]	0.8971
Right Superior Parietal	1.03 (0.13)	1.03 (0.13)	1.03 (0.14)	0.591	0.001	0.015	0.931	[-0.028, 0.030]	0.9807
Right Superior Temporal	1.01 (0.11)	1.01 (0.11)	1.01 (0.11)	0.817	-0.009	0.013	0.471	[-0.035, 0.017]	0.9037
Right Supramarginal	1.09 (0.14)	1.09 (0.14)	1.10 (0.15)	0.702	-0.002	0.016	0.899	[-0.034, 0.030]	0.9727
Right Temporal Pole	0.91 (0.11)	0.91 (0.11)	0.91 (0.11)	0.995	-0.004	0.012	0.729	[-0.028, 0.020]	0.9445
Right Transverse Temporal	1.08 (0.11)	1.08 (0.11)	1.07 (0.11)	0.532	-0.01	0.013	0.438	[-0.036, 0.016]	0.8908
Left Nucleus Accumbens	0.99 (0.14)	0.99 (0.14)	1.00 (0.14)	0.299	0.02	0.016	0.195	[-0.011, 0.051]	0.6536
Left Amygdala	1.01 (0.08)	1.02 (0.08)	1.01 (0.08)	0.421	-0.007	0.009	0.46	[-0.025, 0.011]	0.8992
Left Caudate Nucleus	1.07 (0.11)	1.08 (0.11)	1.07 (0.10)	0.694	0	0.012	0.989	[-0.024, 0.024]	0.989
Left Cerebellar Cortex	0.87 (0.03)	0.87 (0.03)	0.88 (0.03)	0.031	0.004	0.003	0.142	[-0.002, 0.010]	0.5784
Left Cerebellar White Matter	1.51 (0.10)	1.51 (0.10)	1.51 (0.09)	0.868	0.005	0.011	0.643	[-0.017, 0.027]	0.9174
Left Cerebral White Matter	1.57 (0.13)	1.57 (0.13)	1.57 (0.13)	0.96	-0.002	0.015	0.878	[-0.031, 0.027]	0.9687
Left Choroid Plexus	0.89 (0.16)	0.89 (0.16)	0.87 (0.14)	0.199	-0.031	0.017	0.07	[-0.064, 0.002]	0.4443
Left Hippocampus	1.10 (0.09)	1.10 (0.09)	1.10 (0.08)	0.693	-0.009	0.01	0.391	[-0.029, 0.011]	0.8787
Left Inferior Lateral Ventricle	1.29 (0.15)	1.29 (0.15)	1.28 (0.15)	0.593	-0.022	0.017	0.182	[-0.055, 0.011]	0.6536
Left Lateral Ventricle	0.82 (0.16)	0.83 (0.17)	0.80 (0.13)	0.14	-0.039	0.017	0.019	[-0.072, -0.006]	0.14
Left Globus Pallidus	1.54 (0.14)	1.55 (0.14)	1.54 (0.14)	0.525	0.001	0.016	0.947	[-0.031, 0.033]	0.9826
Left Putamen	1.31 (0.11)	1.31 (0.11)	1.30 (0.11)	0.803	0.005	0.012	0.702	[-0.019, 0.029]	0.9368
Left Thalamus Proper	1.19 (0.10)	1.20 (0.10)	1.18 (0.09)	0.273	-0.001	0.01	0.914	[-0.021, 0.019]	0.9771
Left Ventral Diencephalon	1.41 (0.11)	1.41 (0.11)	1.40 (0.09)	0.302	-0.004	0.012	0.755	[-0.028, 0.020]	0.9547
Optic Chiasm	0.64 (0.08)	0.64 (0.08)	0.63 (0.08)	0.506	-0.005	0.009	0.543	[-0.023, 0.013]	0.9174
Right Nucleus Accumbens	1.01 (0.13)	1.00 (0.13)	1.02 (0.13)	0.386	0.02	0.015	0.185	[-0.010, 0.050]	0.6536
Right Amygdala	1.01 (0.08)	1.01 (0.08)	1.01 (0.08)	0.849	0.003	0.009	0.763	[-0.015, 0.021]	0.9547
Right Caudate Nucleus	1.09 (0.11)	1.09 (0.11)	1.09 (0.11)	0.654	0.01	0.013	0.44	[-0.016, 0.036]	0.8915
Right Cerebellar Cortex	0.87 (0.03)	0.87 (0.03)	0.88 (0.02)	0.06	0.004	0.003	0.204	[-0.002, 0.010]	0.6667
Right Cerebellar White Matter	1.53 (0.10)	1.53 (0.10)	1.52 (0.10)	0.431	-0.001	0.011	0.901	[-0.023, 0.021]	0.9727
Right Cerebral White Matter	1.57 (0.13)	1.57 (0.13)	1.57 (0.13)	0.73	-0.005	0.015	0.744	[-0.034, 0.024]	0.9547
Right Choroid Plexus	0.91 (0.14)	0.92 (0.14)	0.90 (0.12)	0.263	-0.024	0.015	0.127	[-0.054, 0.006]	0.5631
Right Hippocampus	1.11 (0.09)	1.12 (0.09)	1.11 (0.08)	0.574	-0.01	0.01	0.331	[-0.029, 0.009]	0.8787
Right Inferior Lateral Ventricle	1.25 (0.13)	1.25 (0.13)	1.24 (0.13)	0.851	-0.008	0.015	0.598	[-0.037, 0.021]	0.9174
Right Lateral Ventricle	0.84 (0.16)	0.84 (0.17)	0.82 (0.14)	0.277	-0.034	0.017	0.042	[-0.067, -0.001]	0.3478
Right Globus Pallidus	1.55 (0.14)	1.55 (0.14)	1.54 (0.13)	0.537	0	0.015	0.977	[-0.029, 0.029]	0.985
Right Putamen	1.30 (0.11)	1.30 (0.11)	1.30 (0.11)	0.993	0.008	0.012	0.49	[-0.016, 0.032]	0.9098
Right Thalamus Proper	1.19 (0.10)	1.19 (0.10)	1.18 (0.08)	0.35	0.004	0.01	0.727	[-0.016, 0.024]	0.9445
Right Ventral Diencephalon	1.40 (0.11)	1.40 (0.11)	1.39 (0.09)	0.373	-0.002	0.012	0.869	[-0.026, 0.022]	0.9687
White Matter Hypointensities	1.53 (0.18)	1.54 (0.18)	1.53 (0.16)	0.623	-0.013	0.02	0.514	[-0.052, 0.026]	0.9174
Abbreviations: APOE, apolipoprotein E. Data presented as mean (standard error). β = standardized regression coefficient; SE = standard error; CI = confidence interval. Effects of sleep disturbance expressed for presence vs. absence of sleep disturbance. q values are false discovery rate-corrected p values using the Benjamini-Hochberg method to control for multiple comparisons across brain regions…
a: p values are the results of unpaired t tests.
b: p values are results of linear regression analyses. Models adjusted for age, sex, years of education, and marital status.

## Sheet: Table_S5
Table_S5. Regional brain Aβ deposition comparison between individuals with and without sleep disturbances in APOE4 carriers
Regions	Overall	No sleep	Sleep	p a	Linear regression
		disturbance	disturbance		β	SE	p b	95% CI	q
Anterior Corpus Callosum	1.40 (0.19)	1.39 (0.18)	1.48 (0.19)	0.01	0.078	0.031	0.011	[0.017, 0.139]	0.081
Central Corpus Callosum	1.34 (0.16)	1.33 (0.16)	1.42 (0.16)	0.002	0.077	0.026	0.004	[0.026, 0.128]	0.046
Mid-Anterior Corpus Callosum	1.27 (0.17)	1.26 (0.17)	1.31 (0.17)	0.102	0.044	0.027	0.11	[-0.009, 0.097]	0.304
Mid-Posterior Corpus Callosum	1.25 (0.18)	1.24 (0.18)	1.36 (0.21)	<0.001	0.119	0.028	3e-05	[0.064, 0.174]	0.003
Posterior Corpus Callosum	1.62 (0.17)	1.61 (0.17)	1.69 (0.16)	0.004	0.072	0.028	0.012	[0.017, 0.127]	0.082
Left Banks of Superior Temporal Sulcus	1.35 (0.22)	1.34 (0.21)	1.43 (0.25)	0.023	0.08	0.036	0.025	[0.009, 0.151]	0.143
Left Caudal Anterior Cingulate	1.27 (0.19)	1.27 (0.18)	1.30 (0.25)	0.381	0.032	0.032	0.322	[-0.031, 0.095]	0.418
Left Caudal Middle Frontal	1.18 (0.19)	1.18 (0.18)	1.21 (0.22)	0.335	0.027	0.03	0.369	[-0.032, 0.086]	0.447
Left Cuneus	1.15 (0.13)	1.14 (0.12)	1.20 (0.17)	0.007	0.058	0.021	0.007	[0.017, 0.099]	0.066
Left Entorhinal Cortex	0.93 (0.08)	0.92 (0.08)	0.95 (0.12)	0.028	0.029	0.014	0.037	[0.002, 0.056]	0.181
Left Frontal Pole	0.96 (0.21)	0.96 (0.20)	1.01 (0.24)	0.174	0.037	0.033	0.261	[-0.028, 0.102]	0.418
Left Fusiform Gyrus	1.14 (0.15)	1.14 (0.14)	1.18 (0.19)	0.063	0.041	0.024	0.088	[-0.006, 0.088]	0.297
Left Inferior Parietal	1.17 (0.19)	1.17 (0.18)	1.21 (0.21)	0.175	0.041	0.03	0.179	[-0.018, 0.100]	0.388
Left Inferior Temporal	1.14 (0.17)	1.13 (0.17)	1.17 (0.20)	0.142	0.039	0.028	0.168	[-0.016, 0.094]	0.388
Left Insula	1.13 (0.14)	1.13 (0.13)	1.17 (0.19)	0.101	0.04	0.024	0.098	[-0.007, 0.087]	0.297
Left Isthmus Cingulate	1.26 (0.17)	1.26 (0.17)	1.30 (0.21)	0.119	0.043	0.029	0.132	[-0.014, 0.100]	0.34
Left Lateral Occipital	1.13 (0.17)	1.13 (0.16)	1.16 (0.18)	0.283	0.024	0.027	0.366	[-0.029, 0.077]	0.447
Left Lateral Orbitofrontal	1.23 (0.18)	1.22 (0.16)	1.27 (0.24)	0.097	0.048	0.029	0.097	[-0.009, 0.105]	0.297
Left Lingual Gyrus	1.09 (0.13)	1.08 (0.11)	1.14 (0.19)	0.003	0.057	0.021	0.006	[0.016, 0.098]	0.062
Left Medial Orbitofrontal	1.14 (0.20)	1.13 (0.18)	1.16 (0.27)	0.323	0.034	0.032	0.3	[-0.029, 0.097]	0.418
Left Middle Temporal	1.10 (0.17)	1.09 (0.16)	1.11 (0.19)	0.485	0.016	0.027	0.556	[-0.037, 0.069]	0.597
Left Paracentral Lobule	1.19 (0.15)	1.18 (0.15)	1.23 (0.17)	0.051	0.046	0.026	0.074	[-0.005, 0.097]	0.282
Left Parahippocampal	1.01 (0.11)	1.01 (0.10)	1.03 (0.13)	0.234	0.023	0.018	0.21	[-0.012, 0.058]	0.388
Left Pars Opercularis	1.18 (0.17)	1.18 (0.17)	1.22 (0.21)	0.171	0.041	0.029	0.154	[-0.016, 0.098]	0.388
Left Pars Orbitalis	1.12 (0.19)	1.12 (0.18)	1.16 (0.22)	0.24	0.034	0.029	0.249	[-0.023, 0.091]	0.418
Left Pars Triangularis	1.19 (0.18)	1.19 (0.17)	1.22 (0.21)	0.285	0.03	0.029	0.303	[-0.027, 0.087]	0.418
Left Pericalcarine	1.29 (0.17)	1.28 (0.15)	1.37 (0.24)	0.001	0.088	0.028	0.002	[0.033, 0.143]	0.029
Left Postcentral Gyrus	1.07 (0.13)	1.06 (0.13)	1.08 (0.13)	0.439	0.016	0.022	0.46	[-0.027, 0.059]	0.503
Left Posterior Cingulate	1.28 (0.20)	1.27 (0.19)	1.33 (0.24)	0.115	0.054	0.033	0.102	[-0.011, 0.119]	0.34
Left Precentral Gyrus	1.14 (0.12)	1.14 (0.12)	1.16 (0.14)	0.247	0.023	0.02	0.243	[-0.016, 0.062]	0.418
Left Precuneus	1.24 (0.21)	1.23 (0.20)	1.30 (0.26)	0.07	0.068	0.035	0.052	[-0.001, 0.137]	0.34
Left Rostral Anterior Cingulate	1.22 (0.21)	1.22 (0.20)	1.27 (0.28)	0.168	0.044	0.034	0.198	[-0.023, 0.111]	0.418
Left Rostral Middle Frontal	1.17 (0.21)	1.16 (0.21)	1.21 (0.25)	0.179	0.043	0.034	0.21	[-0.024, 0.110]	0.388
Left Superior Frontal	1.11 (0.18)	1.11 (0.17)	1.13 (0.22)	0.344	0.029	0.029	0.322	[-0.028, 0.086]	0.418
Left Superior Parietal	1.11 (0.17)	1.10 (0.16)	1.15 (0.19)	0.058	0.053	0.027	0.05	[0.000, 0.106]	0.597
Left Superior Temporal	1.07 (0.15)	1.07 (0.14)	1.08 (0.18)	0.536	0.015	0.024	0.528	[-0.032, 0.062]	0.418
Left Supramarginal	1.16 (0.18)	1.16 (0.18)	1.19 (0.19)	0.302	0.03	0.029	0.305	[-0.027, 0.087]	0.418
Left Temporal Pole	0.95 (0.12)	0.95 (0.11)	0.97 (0.18)	0.199	0.022	0.02	0.266	[-0.017, 0.061]	0.418
Left Transverse Temporal	1.15 (0.17)	1.15 (0.16)	1.18 (0.21)	0.231	0.028	0.028	0.313	[-0.027, 0.083]	0.418
Right Banks of Superior Temporal Sulcus	1.38 (0.22)	1.37 (0.22)	1.42 (0.25)	0.207	0.05	0.037	0.176	[-0.022, 0.122]	0.388
Right Caudal Anterior Cingulate	1.25 (0.20)	1.25 (0.19)	1.26 (0.24)	0.849	0.011	0.033	0.743	[-0.054, 0.076]	0.808
Right Caudal Middle Frontal	1.18 (0.19)	1.17 (0.19)	1.20 (0.20)	0.503	0.024	0.031	0.445	[-0.037, 0.085]	0.503
Right Cuneus	1.13 (0.13)	1.12 (0.13)	1.15 (0.14)	0.22	0.024	0.022	0.271	[-0.019, 0.067]	0.418
Right Entorhinal Cortex	0.93 (0.09)	0.93 (0.09)	0.96 (0.12)	0.018	0.033	0.016	0.035	[0.002, 0.064]	0.181
Right Frontal Pole	0.99 (0.21)	0.98 (0.20)	1.02 (0.23)	0.367	0.024	0.033	0.481	[-0.041, 0.089]	0.546
Right Fusiform Gyrus	1.14 (0.15)	1.14 (0.14)	1.17 (0.17)	0.243	0.028	0.024	0.252	[-0.019, 0.075]	0.418
Right Inferior Parietal	1.18 (0.21)	1.18 (0.21)	1.19 (0.21)	0.655	0.018	0.035	0.601	[-0.051, 0.087]	0.651
Right Inferior Temporal	1.14 (0.18)	1.14 (0.18)	1.17 (0.20)	0.305	0.027	0.03	0.373	[-0.032, 0.086]	0.447
Right Insula	1.14 (0.16)	1.13 (0.15)	1.16 (0.20)	0.361	0.027	0.027	0.311	[-0.026, 0.080]	0.418
Right Isthmus Cingulate	1.27 (0.18)	1.27 (0.18)	1.29 (0.21)	0.351	0.031	0.03	0.309	[-0.028, 0.090]	0.418
Right Lateral Occipital	1.14 (0.17)	1.14 (0.17)	1.16 (0.17)	0.509	0.016	0.028	0.58	[-0.039, 0.071]	0.597
Right Lateral Orbitofrontal	1.24 (0.18)	1.23 (0.17)	1.28 (0.24)	0.136	0.046	0.03	0.126	[-0.013, 0.105]	0.34
Right Lingual Gyrus	1.08 (0.12)	1.08 (0.12)	1.11 (0.17)	0.119	0.027	0.02	0.181	[-0.012, 0.066]	0.388
Right Medial Orbitofrontal	1.16 (0.21)	1.16 (0.20)	1.19 (0.26)	0.361	0.036	0.035	0.303	[-0.033, 0.105]	0.418
Right Middle Temporal	1.12 (0.18)	1.12 (0.18)	1.13 (0.19)	0.832	0.006	0.03	0.837	[-0.053, 0.065]	0.881
Right Paracentral Lobule	1.21 (0.16)	1.20 (0.16)	1.25 (0.18)	0.102	0.043	0.027	0.112	[-0.010, 0.096]	0.297
Right Parahippocampal	1.04 (0.11)	1.04 (0.11)	1.04 (0.13)	0.698	0.01	0.019	0.618	[-0.027, 0.047]	0.651
Right Pars Opercularis	1.21 (0.19)	1.20 (0.18)	1.23 (0.22)	0.437	0.033	0.031	0.292	[-0.028, 0.094]	0.418
Right Pars Orbitalis	1.15 (0.20)	1.15 (0.19)	1.18 (0.23)	0.376	0.03	0.032	0.352	[-0.033, 0.093]	0.447
Right Pars Triangularis	1.21 (0.20)	1.21 (0.19)	1.23 (0.21)	0.614	0.02	0.033	0.538	[-0.045, 0.085]	0.597
Right Pericalcarine	1.27 (0.17)	1.26 (0.16)	1.32 (0.20)	0.051	0.047	0.027	0.082	[-0.006, 0.100]	0.282
Right Postcentral Gyrus	1.08 (0.15)	1.08 (0.15)	1.09 (0.15)	0.543	0.015	0.024	0.526	[-0.032, 0.062]	0.597
Right Posterior Cingulate	1.28 (0.21)	1.28 (0.20)	1.31 (0.24)	0.357	0.036	0.034	0.3	[-0.031, 0.103]	0.418
Right Precentral Gyrus	1.15 (0.14)	1.14 (0.14)	1.17 (0.14)	0.346	0.023	0.023	0.325	[-0.022, 0.068]	0.418
Right Precuneus	1.25 (0.22)	1.24 (0.21)	1.28 (0.25)	0.252	0.046	0.036	0.204	[-0.025, 0.117]	0.388
Right Rostral Anterior Cingulate	1.25 (0.21)	1.24 (0.20)	1.28 (0.27)	0.293	0.041	0.035	0.246	[-0.028, 0.110]	0.418
Right Rostral Middle Frontal	1.19 (0.22)	1.18 (0.22)	1.22 (0.25)	0.275	0.04	0.036	0.271	[-0.031, 0.111]	0.418
Right Superior Frontal	1.12 (0.19)	1.12 (0.18)	1.13 (0.21)	0.616	0.02	0.031	0.517	[-0.041, 0.081]	0.597
Right Superior Parietal	1.10 (0.18)	1.10 (0.18)	1.14 (0.19)	0.207	0.043	0.03	0.157	[-0.016, 0.102]	0.388
Right Superior Temporal	1.08 (0.16)	1.08 (0.16)	1.09 (0.20)	0.706	0.012	0.027	0.647	[-0.041, 0.065]	0.703
Right Supramarginal	1.17 (0.19)	1.17 (0.19)	1.20 (0.20)	0.356	0.034	0.031	0.279	[-0.027, 0.095]	0.418
Right Temporal Pole	0.95 (0.13)	0.94 (0.12)	0.97 (0.17)	0.259	0.018	0.021	0.401	[-0.023, 0.059]	0.447
Right Transverse Temporal	1.13 (0.18)	1.13 (0.18)	1.17 (0.21)	0.199	0.039	0.03	0.196	[-0.020, 0.098]	0.388
Left Nucleus Accumbens	1.07 (0.19)	1.06 (0.17)	1.09 (0.24)	0.302	0.036	0.031	0.241	[-0.025, 0.097]	0.418
Left Amygdala	1.03 (0.09)	1.03 (0.09)	1.05 (0.11)	0.237	0.016	0.015	0.313	[-0.013, 0.045]	0.418
Left Caudate Nucleus	1.11 (0.13)	1.10 (0.12)	1.17 (0.18)	0.002	0.064	0.022	0.004	[0.021, 0.107]	0.046
Left Cerebellar Cortex	0.88 (0.02)	0.88 (0.02)	0.87 (0.03)	0.164	-0.007	0.004	0.108	[-0.015, 0.001]	0.297
Left Cerebellar White Matter	1.49 (0.09)	1.48 (0.09)	1.51 (0.10)	0.111	0.026	0.015	0.084	[-0.003, 0.055]	0.282
Left Cerebral White Matter	1.60 (0.15)	1.59 (0.14)	1.65 (0.18)	0.013	0.059	0.025	0.016	[0.010, 0.108]	0.179
Left Choroid Plexus	0.91 (0.16)	0.90 (0.15)	0.99 (0.18)	<.001	0.094	0.025	0.00019	[0.045, 0.143]	0.005
Left Hippocampus	1.12 (0.10)	1.11 (0.09)	1.15 (0.12)	0.009	0.039	0.015	0.013	[0.010, 0.068]	0.34
Left Inferior Lateral Ventricle	1.31 (0.16)	1.30 (0.15)	1.37 (0.20)	0.006	0.067	0.026	0.009	[0.016, 0.118]	0.077
Left Lateral Ventricle	0.86 (0.18)	0.84 (0.16)	0.95 (0.22)	<.001	0.096	0.026	0.0003	[0.045, 0.147]	0.005
Left Globus Pallidus	1.54 (0.12)	1.54 (0.12)	1.57 (0.13)	0.124	0.035	0.021	0.096	[-0.006, 0.076]	0.297
Left Putamen	1.34 (0.14)	1.34 (0.13)	1.38 (0.17)	0.066	0.042	0.023	0.065	[-0.003, 0.087]	0.24
Left Thalamus Proper	1.22 (0.10)	1.21 (0.10)	1.23 (0.11)	0.471	0.015	0.017	0.356	[-0.018, 0.048]	0.447
Left Ventral Diencephalon	1.40 (0.09)	1.40 (0.09)	1.42 (0.09)	0.183	0.022	0.016	0.168	[-0.009, 0.053]	0.388
Optic Chiasm	0.65 (0.08)	0.65 (0.08)	0.66 (0.10)	0.389	0.013	0.014	0.35	[-0.014, 0.040]	0.447
Right Nucleus Accumbens	1.09 (0.20)	1.09 (0.19)	1.12 (0.25)	0.37	0.035	0.033	0.291	[-0.030, 0.100]	0.418
Right Amygdala	1.04 (0.10)	1.04 (0.10)	1.05 (0.12)	0.477	0.012	0.017	0.495	[-0.021, 0.045]	0.546
Right Caudate Nucleus	1.13 (0.14)	1.12 (0.13)	1.18 (0.18)	0.015	0.06	0.024	0.011	[0.013, 0.107]	0.297
Right Cerebellar Cortex	0.88 (0.02)	0.88 (0.02)	0.87 (0.02)	0.053	-0.008	0.004	0.067	[-0.016, 0.000]	0.179
Right Cerebellar White Matter	1.50 (0.09)	1.50 (0.09)	1.52 (0.10)	0.347	0.019	0.016	0.225	[-0.012, 0.050]	0.418
Right Cerebral White Matter	1.60 (0.15)	1.60 (0.15)	1.65 (0.17)	0.042	0.053	0.026	0.04	[0.002, 0.104]	0.447
Right Choroid Plexus	0.93 (0.15)	0.92 (0.15)	1.01 (0.17)	<.001	0.088	0.024	0.00025	[0.041, 0.135]	0.005
Right Hippocampus	1.13 (0.09)	1.13 (0.09)	1.16 (0.12)	0.087	0.025	0.015	0.096	[-0.004, 0.054]	0.297
Right Inferior Lateral Ventricle	1.26 (0.14)	1.25 (0.14)	1.30 (0.15)	0.028	0.048	0.023	0.036	[0.003, 0.093]	0.246
Right Lateral Ventricle	0.87 (0.18)	0.85 (0.17)	0.96 (0.20)	<.001	0.098	0.026	0.0003	[0.047, 0.149]	0.005
Right Globus Pallidus	1.56 (0.13)	1.55 (0.13)	1.58 (0.13)	0.244	0.03	0.022	0.176	[-0.013, 0.073]	0.388
Right Putamen	1.35 (0.15)	1.35 (0.15)	1.38 (0.18)	0.238	0.034	0.025	0.185	[-0.015, 0.083]	0.388
Right Thalamus Proper	1.21 (0.10)	1.21 (0.10)	1.21 (0.10)	0.994	0.005	0.017	0.778	[-0.028, 0.038]	0.808
Right Ventral Diencephalon	1.39 (0.09)	1.39 (0.09)	1.41 (0.09)	0.293	0.02	0.016	0.209	[-0.011, 0.051]	0.388
White Matter Hypointensities	1.53 (0.17)	1.52 (0.16)	1.63 (0.19)	<.001	0.103	0.028	0.00026	[0.048, 0.158]	0.005
Abbreviations: APOE, apolipoprotein E. Data presented as mean (standard error). β = standardized regression coefficient; SE = standard error; CI = confidence interval. Effects of sleep disturbance expressed for presence vs. absence of sleep disturbance. q values are false discovery rate-corrected p values using the Benjamini-Hochberg method to control for multiple comparisons across brain regions…
a: p values are the results of unpaired t tests.
b: p values are results of linear regression analyses. Models adjusted for age, sex, years of education, and marital status.

## Sheet: Table_S6
Table_S6 Associations between sleep quality scores and brain Aβ deposition in APOE4 carriers
Brain Region	β (SE)	t	p	95% CI	q
Anterior Corpus Callosum	0.026 (0.01)	2.66	0.008	[0.007, 0.044]	0.04847
Central Corpus Callosum	0.025 (0.008)	3.01	0.003	[0.009, 0.041]	1.03e-08
Mid-Anterior Corpus Callosum	0.017 (0.009)	1.97	0.05	[0, 0.033]	0.1392
Mid-Posterior Corpus Callosum	0.038 (0.009)	4.33	1.49e-05	[0.021, 0.056]	0.0005116
Posterior Corpus Callosum	0.023 (0.009)	2.61	0.009	[0.006, 0.041]	0.0515
Left Banks of Superior Temporal Sulcus	0.027 (0.011)	2.4	0.017	[0.005, 0.049]	0.07725
Left Caudal Anterior Cingulate	0.017 (0.01)	1.73	0.085	[-0.002, 0.037]	0.1818
Left Caudal Middle Frontal	0.017 (0.01)	1.78	0.076	[-0.002, 0.036]	0.1717
Left Cuneus	0.017 (0.007)	2.55	0.011	[0.004, 0.03]	0.05421
Left Entorhinal Cortex	0.014 (0.004)	3.29	0.001	[0.006, 0.023]	0.008583
Left Frontal Pole	0.011 (0.01)	1.09	0.278	[-0.009, 0.032]	0.3433
Left Fusiform Gyrus	0.014 (0.008)	1.85	0.065	[-0.001, 0.029]	0.1671
Left Inferior Parietal	0.017 (0.009)	1.84	0.066	[-0.001, 0.036]	0.1658
Left Inferior Temporal	0.016 (0.009)	1.8	0.073	[-0.001, 0.033]	0.1671
Left Insula	0.015 (0.007)	2.05	0.041	[0.001, 0.03]	0.1242
Left Isthmus Cingulate	0.015 (0.009)	1.63	0.104	[-0.003, 0.032]	0.1952
Left Lateral Occipital	0.007 (0.008)	0.82	0.413	[-0.01, 0.023]	0.4478
Left Lateral Orbitofrontal	0.021 (0.009)	2.32	0.021	[0.003, 0.038]	0.07725
Left Lingual Gyrus	0.016 (0.006)	2.48	0.014	[0.003, 0.029]	0.06555
Left Medial Orbitofrontal	0.015 (0.01)	1.5	0.135	[-0.005, 0.035]	0.228
Left Middle Temporal	0.009 (0.008)	1.1	0.273	[-0.007, 0.026]	0.3429
Left Paracentral Lobule	0.019 (0.008)	2.41	0.017	[0.004, 0.035]	0.07004
Left Parahippocampal	0.008 (0.006)	1.34	0.182	[-0.004, 0.019]	0.2604
Left Pars Opercularis	0.017 (0.009)	1.89	0.06	[-0.001, 0.035]	0.1585
Left Pars Orbitalis	0.014 (0.009)	1.55	0.123	[-0.004, 0.032]	0.2147
Left Pars Triangularis	0.011 (0.009)	1.25	0.211	[-0.006, 0.029]	0.2898
Left Pericalcarine	0.026 (0.009)	2.95	0.003	[0.009, 0.043]	0.02377
Left Postcentral Gyrus	0.007 (0.007)	1.09	0.277	[-0.006, 0.021]	0.3433
Left Posterior Cingulate	0.023 (0.01)	2.2	0.028	[0.003, 0.043]	0.09945
Left Precentral Gyrus	0.012 (0.006)	1.83	0.068	[-0.001, 0.024]	0.1668
Left Precuneus	0.026 (0.011)	2.44	0.015	[0.005, 0.048]	0.06717
Left Rostral Anterior Cingulate	0.02 (0.011)	1.89	0.059	[-0.001, 0.041]	0.1585
Left Rostral Middle Frontal	0.018 (0.011)	1.71	0.088	[-0.003, 0.039]	0.1813
Left Superior Frontal	0.015 (0.009)	1.61	0.108	[-0.003, 0.032]	0.1952
Left Superior Parietal	0.02 (0.008)	2.41	0.017	[0.004, 0.037]	0.07004
Left Superior Temporal	0.007 (0.007)	0.97	0.332	[-0.007, 0.022]	0.3886
Left Supramarginal	0.015 (0.009)	1.61	0.108	[-0.003, 0.033]	0.1952
Left Temporal Pole	0.014 (0.006)	2.32	0.021	[0.002, 0.026]	0.07725
Left Transverse Temporal	0.01 (0.009)	1.11	0.27	[-0.007, 0.027]	0.3429
Right Banks of Superior Temporal Sulcus	0.017 (0.012)	1.45	0.147	[-0.006, 0.04]	0.2366
Right Caudal Anterior Cingulate	0.006 (0.01)	0.62	0.538	[-0.014, 0.026]	0.5639
Right Caudal Middle Frontal	0.013 (0.01)	1.38	0.17	[-0.006, 0.033]	0.2538
Right Cuneus	0.008 (0.007)	1.14	0.256	[-0.006, 0.021]	0.3338
Right Entorhinal Cortex	0.017 (0.005)	3.46	0.00054	[0.007, 0.026]	0.008583
Right Frontal Pole	0.006 (0.01)	0.61	0.542	[-0.014, 0.027]	0.5639
Right Fusiform Gyrus	0.008 (0.008)	1.05	0.293	[-0.007, 0.023]	0.3509
Right Inferior Parietal	0.01 (0.011)	0.87	0.382	[-0.012, 0.031]	0.4186
Right Inferior Temporal	0.01 (0.009)	1.02	0.308	[-0.009, 0.028]	0.3646
Right Insula	0.011 (0.008)	1.37	0.173	[-0.005, 0.028]	0.2546
Right Isthmus Cingulate	0.011 (0.009)	1.13	0.26	[-0.008, 0.029]	0.3347
Right Lateral Occipital	0.005 (0.009)	0.61	0.54	[-0.012, 0.023]	0.5639
Right Lateral Orbitofrontal	0.019 (0.009)	2.03	0.044	[0.001, 0.038]	0.1295
Right Lingual Gyrus	0.006 (0.006)	0.93	0.354	[-0.006, 0.018]	0.3963
Right Medial Orbitofrontal	0.015 (0.011)	1.4	0.163	[-0.006, 0.036]	0.2469
Right Middle Temporal	0.003 (0.009)	0.35	0.726	[-0.015, 0.022]	0.726
Right Paracentral Lobule	0.018 (0.008)	2.14	0.033	[0.001, 0.035]	0.1062
Right Parahippocampal	0.003 (0.006)	0.56	0.577	[-0.008, 0.015]	0.5943
Right Pars Opercularis	0.012 (0.01)	1.27	0.203	[-0.007, 0.032]	0.2826
Right Pars Orbitalis	0.012 (0.01)	1.22	0.222	[-0.007, 0.032]	0.3009
Right Pars Triangularis	0.01 (0.01)	0.95	0.341	[-0.01, 0.03]	0.3903
Right Pericalcarine	0.016 (0.008)	1.87	0.063	[-0.001, 0.032]	0.1622
Right Postcentral Gyrus	0.006 (0.008)	0.77	0.442	[-0.009, 0.021]	0.4742
Right Posterior Cingulate	0.017 (0.011)	1.63	0.104	[-0.004, 0.039]	0.1952
Right Precentral Gyrus	0.011 (0.007)	1.47	0.142	[-0.004, 0.025]	0.2322
Right Precuneus	0.017 (0.011)	1.52	0.13	[-0.005, 0.04]	0.2232
Right Rostral Anterior Cingulate	0.013 (0.011)	1.16	0.247	[-0.009, 0.034]	0.3262
Right Rostral Middle Frontal	0.015 (0.011)	1.36	0.176	[-0.007, 0.038]	0.2553
Right Superior Frontal	0.01 (0.01)	1.07	0.284	[-0.009, 0.029]	0.3441
Right Superior Parietal	0.016 (0.009)	1.72	0.086	[-0.002, 0.035]	0.1808
Right Superior Temporal	0.004 (0.009)	0.47	0.639	[-0.013, 0.021]	0.6493
Right Supramarginal	0.013 (0.01)	1.32	0.188	[-0.006, 0.032]	0.2653
Right Temporal Pole	0.012 (0.007)	1.77	0.077	[-0.001, 0.025]	0.1717
Right Transverse Temporal	0.009 (0.009)	0.96	0.34	[-0.01, 0.028]	0.3903
Left Nucleus Accumbens	0.014 (0.01)	1.47	0.143	[-0.005, 0.033]	0.2322
Left Amygdala	0.008 (0.005)	1.62	0.106	[-0.002, 0.017]	0.1953
Left Caudate Nucleus	0.023 (0.007)	3.35	0.0008	[0.01, 0.037]	0.008583
Left Cerebellar Cortex	-0.003 (0.001)	-2.17	0.031	[-0.005, 0]	0.1062
Left Cerebellar White Matter	0.012 (0.005)	2.5	0.013	[0.003, 0.021]	0.06376
Left Cerebral White Matter	0.025 (0.008)	3.29	0.001	[0.01, 0.04]	0.008583
Left Choroid Plexus	0.028 (0.008)	3.55	0.0004	[0.012, 0.043]	0.00824
Left Hippocampus	0.014 (0.005)	2.83	0.005	[0.004, 0.023]	0.03679
Left Inferior Lateral Ventricle	0.027 (0.008)	3.33	0.0009	[0.011, 0.042]	0.008583
Left Lateral Ventricle	0.027 (0.008)	3.25	0.001	[0.011, 0.043]	0.008583
Left Globus Pallidus	0.014 (0.007)	2.06	0.04	[0.001, 0.026]	0.1242
Left Putamen	0.018 (0.007)	2.52	0.012	[0.004, 0.032]	0.0618
Left Thalamus Proper	0.007 (0.005)	1.4	0.163	[-0.003, 0.017]	0.2469
Left Ventral Diencephalon	0.008 (0.005)	1.63	0.104	[-0.002, 0.018]	0.1952
Optic Chiasm	0.004 (0.004)	0.93	0.352	[-0.004, 0.013]	0.3963
Right Nucleus Accumbens	0.012 (0.01)	1.17	0.242	[-0.008, 0.032]	0.3237
Right Amygdala	0.005 (0.005)	0.88	0.381	[-0.006, 0.015]	0.4186
Right Caudate Nucleus	0.02 (0.007)	2.68	0.008	[0.005, 0.034]	0.04847
Right Cerebellar White Matter	0.01(0.005)	1.998	0.046656	[2e-04 , 0.0193]	0.1345
Right Cerebellar Cortex	-0.002 (0.001)	-1.77	0.077	[-0.005, 0]	0.1717
Right Cerebral White Matter	0.022 (0.008)	2.75	0.006	[0.006, 0.038]	0.0412
Right Choroid Plexus	0.027 (0.007)	3.69	0.0002	[0.013, 0.042]	0.00515
Right Hippocampus	0.009 (0.005)	1.81	0.072	[-0.001, 0.018]	0.1671
Right Inferior Lateral Ventricle	0.015 (0.007)	2.14	0.033	[0.001, 0.029]	0.1062
Right Lateral Ventricle	0.027 (0.008)	3.29	0.001	[0.011, 0.043]	0.008583
Right Globus Pallidus	0.01 (0.007)	1.43	0.155	[-0.004, 0.023]	0.2456
Right Putamen	0.013 (0.008)	1.63	0.105	[-0.003, 0.028]	0.1952
Right Thalamus Proper	0.003 (0.005)	0.46	0.643	[-0.008, 0.013]	0.6493
Right Ventral Diencephalon	0.007 (0.005)	1.42	0.157	[-0.003, 0.017]	0.2469
White Matter Hypointensities	0.04 (0.009)	4.64	3.49e-06	[0.023, 0.057]	0.0001797
Abbreviations: APOE, apolipoprotein E. β = regression coefficient; SE = standard error; t = t-statistic; CI = confidence interval. Linear regression models examining associations between sleep quality scores and brain amyloid deposition in APOE4 gene carriers, controlling for age, education, gender, and marital status. p values are results of linear regression analyses for covariate-adjusted asso…

## Sheet: Table_S7
Table_S7 FreeSurfer Whole-Brain Parcellation: Complete List of 103 Brain Regions
FreeSurfer Code	Anatomical Designation
cc_anterior	Anterior Corpus Callosum
cc_central	Central Corpus Callosum
cc_mid_anterior	Mid-Anterior Corpus Callosum
cc_mid_posterior	Mid-Posterior Corpus Callosum
cc_posterior	Posterior Corpus Callosum
ctx_lh_bankssts	Left Banks of Superior Temporal Sulcus
ctx_lh_caudalanteriorcingulate	Left Caudal Anterior Cingulate
ctx_lh_caudalmiddlefrontal	Left Caudal Middle Frontal
ctx_lh_cuneus	Left Cuneus
ctx_lh_entorhinal	Left Entorhinal Cortex
ctx_lh_frontalpole	Left Frontal Pole
ctx_lh_fusiform	Left Fusiform Gyrus
ctx_lh_inferiorparietal	Left Inferior Parietal
ctx_lh_inferiortemporal	Left Inferior Temporal
ctx_lh_insula	Left Insula
ctx_lh_isthmuscingulate	Left Isthmus Cingulate
ctx_lh_lateraloccipital	Left Lateral Occipital
ctx_lh_lateralorbitofrontal	Left Lateral Orbitofrontal
ctx_lh_lingual	Left Lingual Gyrus
ctx_lh_medialorbitofrontal	Left Medial Orbitofrontal
ctx_lh_middletemporal	Left Middle Temporal
ctx_lh_paracentral	Left Paracentral Lobule
ctx_lh_parahippocampal	Left Parahippocampal
ctx_lh_parsopercularis	Left Pars Opercularis
ctx_lh_parsorbitalis	Left Pars Orbitalis
ctx_lh_parstriangularis	Left Pars Triangularis
ctx_lh_pericalcarine	Left Pericalcarine
ctx_lh_postcentral	Left Postcentral Gyrus
ctx_lh_posteriorcingulate	Left Posterior Cingulate
ctx_lh_precentral	Left Precentral Gyrus
ctx_lh_precuneus	Left Precuneus
ctx_lh_rostralanteriorcingulate	Left Rostral Anterior Cingulate
ctx_lh_rostralmiddlefrontal	Left Rostral Middle Frontal
ctx_lh_superiorfrontal	Left Superior Frontal
ctx_lh_superiorparietal	Left Superior Parietal
ctx_lh_superiortemporal	Left Superior Temporal
ctx_lh_supramarginal	Left Supramarginal
ctx_lh_temporalpole	Left Temporal Pole
ctx_lh_transversetemporal	Left Transverse Temporal
ctx_rh_bankssts	Right Banks of Superior Temporal Sulcus
ctx_rh_caudalanteriorcingulate	Right Caudal Anterior Cingulate
ctx_rh_caudalmiddlefrontal	Right Caudal Middle Frontal
ctx_rh_cuneus	Right Cuneus
ctx_rh_entorhinal	Right Entorhinal Cortex
ctx_rh_frontalpole	Right Frontal Pole
ctx_rh_fusiform	Right Fusiform Gyrus
ctx_rh_inferiorparietal	Right Inferior Parietal
ctx_rh_inferiortemporal	Right Inferior Temporal
ctx_rh_insula	Right Insula
ctx_rh_isthmuscingulate	Right Isthmus Cingulate
ctx_rh_lateraloccipital	Right Lateral Occipital
ctx_rh_lateralorbitofrontal	Right Lateral Orbitofrontal
ctx_rh_lingual	Right Lingual Gyrus
ctx_rh_medialorbitofrontal	Right Medial Orbitofrontal
ctx_rh_middletemporal	Right Middle Temporal
ctx_rh_paracentral	Right Paracentral Lobule
ctx_rh_parahippocampal	Right Parahippocampal
ctx_rh_parsopercularis	Right Pars Opercularis
ctx_rh_parsorbitalis	Right Pars Orbitalis
ctx_rh_parstriangularis	Right Pars Triangularis
ctx_rh_pericalcarine	Right Pericalcarine
ctx_rh_postcentral	Right Postcentral Gyrus
ctx_rh_posteriorcingulate	Right Posterior Cingulate
ctx_rh_precentral	Right Precentral Gyrus
ctx_rh_precuneus	Right Precuneus
ctx_rh_rostralanteriorcingulate	Right Rostral Anterior Cingulate
ctx_rh_rostralmiddlefrontal	Right Rostral Middle Frontal
ctx_rh_superiorfrontal	Right Superior Frontal
ctx_rh_superiorparietal	Right Superior Parietal
ctx_rh_superiortemporal	Right Superior Temporal
ctx_rh_supramarginal	Right Supramarginal
ctx_rh_temporalpole	Right Temporal Pole
ctx_rh_transversetemporal	Right Transverse Temporal
left_accumbens_area	Left Nucleus Accumbens
left_amygdala	Left Amygdala
left_caudate	Left Caudate Nucleus
left_cerebellum_cortex	Left Cerebellar Cortex
left_cerebellum_white_matter	Left Cerebellar White Matter
left_cerebral_white_matter	Left Cerebral White Matter
left_choroid_plexus	Left Choroid Plexus
left_hippocampus	Left Hippocampus
left_inf_lat_vent	Left Inferior Lateral Ventricle
left_lateral_ventricle	Left Lateral Ventricle
left_pallidum	Left Globus Pallidus
left_putamen	Left Putamen
left_thalamus_proper	Left Thalamus Proper
left_ventraldc	Left Ventral Diencephalon
optic_chiasm	Optic Chiasm
right_accumbens_area	Right Nucleus Accumbens
right_amygdala	Right Amygdala
right_caudate	Right Caudate Nucleus
right_cerebellum_cortex	Right Cerebellar Cortex
right_cerebellum_white_matter	Right Cerebellar White Matter
right_cerebral_white_matter	Right Cerebral White Matter
right_choroid_plexus	Right Choroid Plexus
right_hippocampus	Right Hippocampus
right_inf_lat_vent	Right Inferior Lateral Ventricle
right_lateral_ventricle	Right Lateral Ventricle
right_pallidum	Right Globus Pallidus
right_putamen	Right Putamen
right_thalamus_proper	Right Thalamus Proper
right_ventraldc	Right Ventral Diencephalon
wm_hypointensities	White Matter Hypointensities
Complete list of 103 brain regions from FreeSurfer's whole-brain parcellation, including the Desikan-Killiany cortical atlas (68 regions) and subcortical segmentation (35 additional structures), with corresponding FreeSurfer codes and anatomical labels.
